# Supplementary material for: Monitoring HIV and AIDS Related Policy Reforms: A Road Map to Strengthen Policy Monitoring and Implementation in PEPFAR Partner Countries
Source: PLoS One. 2016 Feb 25;11(2):e0146720. doi: 10.1371/journal.pone.0146720 (PMC4767332; doi:10.1371/journal.pone.0146720)
Supplement: S1 File — (XLS) [file pone.0146720.s001.XLS]

## Sheet: Supporting Policies in PFs
General Information				Part of PF Policy Reform Agenda?	Narrative of Action Required		Develop New Policy, Revise Existing Policy, or Implement Existing Policy?		Reported in APR?	APR Year?	Implementation Stage Reached?	PEPFAR Policy Stages (select only 1)						PEPFAR Program Area (select only 1)																				WHO Building Blocks (select only 1)
Country	Region	Policy Name	PF Page Number	Yes = 1; No = 0		Develop New Policy	Revise Existing Policy	Implement Existing Policy	Yes = 1; No = 0		Yes = 1; 0 = No	Stage 1 - Situation Assessment	Stage 2 - Engage Stakeholders to Develop Policy Agenda	Stage 3 - Develop Policy	Stage 4 - Official Gov't Endorsement	Stage 5 - Implementation	Stage 6 - Evaluation	General	S&D (Stigma & Discrim.)	Gender	HRH	Laboratory	Multisectoral linkages	Organization of services	Strategic information	Access to drugs	PSM (procurement and supply chain mngmt)	OVC	MARPs	Children (not OVC)	HTC (testing and counseling)	PMTCT	Male Circumcision	Other Prevention	TB/HIV	Clinical services	Community-based	Service Delivery	Health Workforce	Information	Medical Products Vaccine and Technology	Financing	Leadership and Governance
Totals												8	5	155	8	151	1	105	7	8	34	13	8	7	15	5	11	19	4	8	19	6	11	20	9	24	4	165	31	18	10	12	89
South Africa	Africa	Medium Term Strategic Framework	3	0												1		1																									1
South Africa	Africa	Ministerial Negotiated Service Delivery Agreements	3	0												1		1																									1
South Africa	Africa	National Strategic Plan for HIV & AIDS and STIs	3	0												1		1																									1
South Africa	Africa	TB Strategic Plan	3	0												1		1																									1
South Africa	Africa	National HIV & AIDS and TB Management Policy	3	0												1		1																									1
South Africa	Africa	Aid Effectiveness Framework for Health	3	0												1		1																									1
South Africa	Africa	Dep't of Basic Education HIV&AIDS Integrated Strategy	3	0												1		1																									1
South Africa	Africa	Policy Framework for Orphans and Other Children made vulnerable by HIV & AIDS	3	0												1												1															1
Zambia	Africa	National AIDS Strategic Framework	6	0												1		1																									1
Zambia	Africa	National Health Strategic Plan	6	0												1		1																									1
Zambia	Africa	National Multisectoral HIV and AIDS Programme Operational Plan	8	0												1		1																									1
Zambia	Africa	Sixth National Development Plan	16	0												1		1																									1
Zambia	Africa	National Long Term Vison 2030	16	0												1		1																									1
Zambia	Africa	Poverty Reduction Strategy	20	0												1		1																									1
Zambia	Africa	Gender Plan of Action	20	0												1				1																							1
Zambia	Africa	Decentralization Policy and Implementation Plan	21	1	Implementation			1	0							1								1																			1
Zambia	Africa	Civil servant compensation policies	31	1	Review		1		0					1							1																		1
Zambia	Africa	Gender Based Violence Bill	31	1	Introduction and passage	1			1	FY11 & FY12	1			1						1																							1
Zambia	Africa	National Child Act	31	1	Finalization and passage	1			0					1																1													1
Zambia	Africa	Alcohol Policy	31	1	Development, introduction and passage	1			0					1				1																									1
Zambia	Africa	National HIV and AIDS Policy	31	1	Review		1		1	FY11 & FY12	1			1				1																									1
Zambia	Africa	National Health Policy	31	1	Review and update		1		1	FY11	1			1				1																									1
Zambia	Africa	National Health Service Act	31	1	Review and update		1		0					1				1																									1
Zambia	Africa	Human Resources for Health strategic plan	31	1	Review and update		1		1	FY12	1			1							1																						1
Zambia	Africa	Community Health Worker Policy	31	1	Review and update		1		0					1							1																						1
Zambia	Africa	national guidelines on PMTCT	32	1	Support revision, roll-out and implementation (USG)		1		0					1																		1						1
Zambia	Africa	Health Workforce Strategy	35	1	Modification and roll-out (USG)		1		0					1							1																		1
Haiti	Carribean	Health sector strategic plan 2012-2022	5	0										1				1																									1
Haiti	Carribean	Human resources policy	5	1	Develop	1			0					1							1																		1
Haiti	Carribean	national health financing plan	9	1	Develop	1			0					1				1																								1
Haiti	Carribean	policy tracking protocols	9	1	Implementation			1	0					1				1																									1
Haiti	Carribean	Minimum standard of services	12	1	Enforce			1	0							1																				1		1
Haiti	Carribean	Law to protect HIV positive individuals against stigma and discrimination	12	1	Enforce			1	0							1			1																								1
Haiti	Carribean	Guidelines defining the architecture of the health information systems	13	1	Update and disseminate		1		0					1											1															1
Haiti	Carribean	Guidelines regarding drug and commodities procurement and distribution system	13	1	Update		1		0					1													1														1
Haiti	Carribean	Warehouse operation procedures	13	1	Update		1		0					1													1														1
Haiti	Carribean	Guidelines for introduction of new vaccines	19	1	Unclear				0					1												1															1
Haiti	Carribean	Guidelines for drug management system	20	1	Update		1		0					1												1
Vietnam	Asia	Strategy for Care and Protection of Peaople's Health of the Socialist Republic of Vietnam	2	0												1		1																									1
Vietnam	Asia	National Strategy for HIV/AIDS Prevention and Control of the Socialist Republic of Vietnam	2	0												1		1																									1
Vietnam	Asia	National Drug Prevention and Control Strategy	2	0												1		1																									1
Vietnam	Asia	Action Plan on Prostitution Prevention and Control	2	0												1													1														1
Vietnam	Asia	national strategy for health management information systems	4	1	Develop	1			0					1											1															1
Rwanda	Africa	ART guidelines for adults and adolescents	10	1	Implement			1								1																				1		1
Rwanda	Africa	ART guideliens for children	10	1	Implement			1								1																				1		1
Rwanda	Africa	cotrimoxazole prophylaxis guidelines	10	1	Implement			1								1																			1			1
Rwanda	Africa	isoniazid preventive therapy guidelines	10	1	Implement			1								1																			1			1
Rwanda	Africa	task shifting for ART policy	10	1	Implement			1		FY12	1					1					1																		1
Rwanda	Africa	opioid pain management policy	10	1	Implement			1								1																				1		1
Rwanda	Africa	community health worker policy	10	1	Implement			1								1					1																		1
Rwanda	Africa	retention and adherence promotion policy	10	1	Implement			1								1																				1		1
Rwanda	Africa	facility-community linkage policy	10	1	Implement			1								1							1															1
Rwanda	Africa	STI screening and treatment policy	25	1	Implement			1								1															1							1
Rwanda	Africa	rational blood use policy	27	1	Establish	1								1																						1		1
Rwanda	Africa	guidelines for hemovigilance	27	1	Establish	1								1																						1		1
Rwanda	Africa	policy for Hepatits B vaccine for all health care workers	27	1	Establish	1								1							1																		1
Rwanda	Africa	data sharing policy	31	1	Develop and apply	1								1											1															1
Rwanda	Africa	health research policy	33	1	Develop and implement	1								1				1																						1
Rwanda	Africa	MOH financial policy	40	1	Develop and approve	1								1				1																				1				1
Rwanda	Africa	Male circumcision guidelines	24	1	Development	1								1																			1					1
Rwanda	Africa	OVC minimum package of services guidelines	30	1	Develop	1								1														1										1
Rwanda	Africa	Human Resources for Health Strategic Plan	16	0												1					1																		1
Rwanda	Africa	Youth behavior change communication strategic plan	22	1	Develop	1								1																1
Rwanda	Africa	National plan for the promotion of data use in decision making	33	1	Develop and implement	1								1											1															1
Rwanda	Africa	Mutuelles strategic plan	39	1	Complete	1								1				1																								1
Rwanda	Africa	procurement policies, plans and procedures for district and central level	43	1	Finalization	1								1													1														1
Rwanda	Africa	quality improvement strategy	45	1	Develop and implement	1								1																						1		1
Rwanda	Africa	Health Sector Strategic Plan	1	0												1		1																				1
Rwanda	Africa	HIV/AIDS National Strategic Plan	1	0												1		1																				1
Rwanda	Africa	Rwanda Vision 2020	2	0												1		1																				1
Rwanda	Africa	Economic Development and Poverty Reduction Strategy	2	0												1		1																				1
Rwanda	Africa	National HIV/AIDS Strategy	2	0												1		1																				1
Ethiopia	Africa	Strategic Plan for Intensifying Multisectoral HIV/AIDS Response in Ethiopia	4	0												1							1															1
Ethiopia	Africa	Health Sector Development Plan IV	4	0												1		1																				1
Ethiopia	Africa	Plan for Accelerated and Sustained Development to End Poverty	8	0												1		1																									1
Ethiopia	Africa	National Condom Strategy	8	1	Develop	1								1																				1				1
Ethiopia	Africa	Policy on task-shifting	8	1	Ratification and broadening		1							1							1																		1
Ethiopia	Africa	Social welfare policy	8	1	Revise		1							1				1																									1
Ethiopia	Africa	HMIS plan	12	0												1									1															1
Ethiopia	Africa	HRH plan	12	0												1					1																		1
Ethiopia	Africa	Laboratory Master Plan	12	0												1						1																1
Ethiopia	Africa	OVC minimum standards	21	1	Support implementation (USG)			1								1												1										1
Ethiopia	Africa	Master Plan Strategfy for Strategic Information and Surveillance	24	1	Implement			1								1									1															1
Ethiopia	Africa	Legal framework for community health insurance and social insurance	24	1	Ratify	1								1				1																								1
Ethiopia	Africa	National/regional laboratory maintenance plan	25	1	Develop and implement	1								1								1																1
Ethiopia	Africa	Adoption of new global WHO guidelines on PMTCT		1	Adopt	1								1																		1						1
Ethiopia	Africa	Adopt new guildines on increasing access to ART after considering costing implications and feasibility		1	Adopt	1								1																						1		1
Ethiopia	Africa	Develop guidelines and SOPs for service linkages and referral systems		1	Develop	1								1										1														1
Ethiopia	Africa	Update guidelines and training manuals for comprehensive care and treatment (including TB services)		1	Update		1							1																						1		1
Ethiopia	Africa	national logistic master plan	26	1	Implementation			1						1													1											1
Ethiopia	Africa	Pharmaceutical logistic management plan	26	1	Implementation			1						1													1											1
Ethiopia	Africa	LMIS handover plan	26	1	Development	1								1											1															1
Ethiopia	Africa	Public-private partnership guidelines	28	1	Implement			1								1							1																				1
Ethiopia	Africa	Guidelines on standardization of public-private partnership	28	1	Unclear	0	0	0								1							1																				1
Ethiopia	Africa	Guidelines on standardization of private sector services	28	1	Develop	1										1							1																				1
Ethiopia	Africa	Implementation plan for the HRH Strategy	22	1	Develop	1
Angola	Africa	HIV National Strategic Plan for 2007-2010	3	0												1		1																									1
Angola	Africa	HIV National Strategic Plan for 2010-2014	3	0										1				1																									1
Angola	Africa	National Health Policy	9	0												1		1																									1
Angola	Africa	Poverty Reduction Strategy Plan	9	0												1		1																									1
Angola	Africa	Ministry of Health 2009 National Executive Plan	10	0												1		1																									1
Angola	Africa	task-shifting policy	12	1	Policy reform	0	0	0						1							1																		1
Angola	Africa	provider initiated testing and counseling policy reform	12	1	Policy reform	0	0	0						1																	1							1
Angola	Africa	privacy and confidentiality policy reform	12	1	Policy reform	0	0	0						1				1
Angola	Africa	stigma and discrimination policy reform	12	1	Policy reform	0	0	0						1					1																								1
Angola	Africa	professional ethics policy reform	12	1	Policy reform	0	0	0						1							1																						1
Angola	Africa	gender inequities policy reform	12	1	Policy reform	0	0	0						1						1																							1
Angola	Africa	guidelines related to STI/HIV diagnosis	13	0												1															1							1
Angola	Africa	guidelines for school-based sexual education	14	1	Review and update		1							1																				1				1
Angola	Africa	male circumcision policy	15	1	Assess policy formulation	1						1																					1					1
Angola	Africa	2009-2013 Angola National Tuberculosis Strategy	15	0												1																			1			1
Angola	Africa	lay counseling policy	16	1	Design	1								1																	1							1
Angola	Africa	5-year laboratory strategy	18	1	Develop	1								1								1																1
Angola	Africa	HIV/AIDS National Strategic Plan	19	1	Update		1
Angola	Africa	provincial strategic and operational plans based on NSP	19	1	Elaborate		1							1				1																									1
Angola	Africa	national comprehensive sexual education policy	20	1	Develop	1								1																				1				1
Angola	Africa	national social and behavior change communication strategy for HIV prevention	21	1	Implement			1								1																		1				1
Angola	Africa	Laboratory regulatory standards		1	Support implementation	1			0					1								1																1
Angola	Africa	prevention strategy	22	1	Adoption and implementation (UNESCO)	1							1																					1				1
Angola	Africa	policy for HIV testing in TB patients	23	1	Establish	1									1																				1			1
Angola	Africa	policy for TB testing in HIV patients	23	1	Establish	1									1																				1			1
Botswana	Africa	Second National HIV/AIDS Strategic Framework 2010-16	4	0												1		1																									1
Botswana	Africa	National Operational Plan for NSF II	4	0										1				1																									1
Botswana	Africa	Tenth National Development Plan 2010-16	6	0												1		1																									1
Botswana	Africa	Vision 2016	6	0												1		1																									1
Botswana	Africa	National Policy on Gender and Development	10	0												1				1																							1
Botswana	Africa	Prevention Plan (including male circumcision strategy)	12	1	Develop	1										1																		1				1
Botswana	Africa	male circumcision policy	17	1	Revision and update		1							1																			1					1
Botswana	Africa	male circumcision guidelines	17	1	Revision and update		1							1																			1					1
Botswana	Africa	HIV testing and counseling policy	17	1	Development	1								1																	1							1
Botswana	Africa	HIV testing and counseling guidelines	17	1	Development	1								1																	1							1
Botswana	Africa	PMTCT policy	19	1	Development	1								1																		1						1
Botswana	Africa	PMTCT guidelines	19	1	Development	1								1																		1						1
Botswana	Africa	national blood transfusion policy	19	1	Finalize and implement	1									1																			1				1
Botswana	Africa	blood transfusion guidelines	19	1	Development	1								1																				1				1
Botswana	Africa	National Infection Prevention & Control Policy	20	1	Develop and implement	1								1																				1				1
Botswana	Africa	National Infection Prevention & Control Guidelines	20	1	Develop and implement	1								1																				1				1
Botswana	Africa	HRH (Human Resources for Health) Plan	22	1	Implement			1								1					1																		1
Botswana	Africa	Retention Plan	22	1	Implement			1								1					1																		1
Botswana	Africa	10-Year Essential Health Service Plan	23	1	Implement and roll-out			1								1		1																				1
Botswana	Africa	guidelines for partner engagement in HIV/AIDS	23	1	Develop	1								1				1																									1
Botswana	Africa	National Community Mobilization Strategy	24	1	Develop and implement	1								1																							1						1
Botswana	Africa	National Strategy for NGO Capacity Building	24	1	Complete and implement	1									1			1
Botswana	Africa	preventive maintenance plan of facilities and equipment	24	1	Develop and implement	1								1								1																					1
Botswana	Africa	Health Financing Strategy	25	1	Complete and implement	1									1			1																								1
Botswana	Africa	M&E (Monitoring and Evaluation) Plan	26	1	Develop	1								1											1															1
Botswana	Africa	HIMS Strategic Plan	26	1	Develop	1								1											1															1
Botswana	Africa	palliative care policy	31	1	Formulate	1								1				1																				1
Botswana	Africa	Children's Act	31	0												1												1															1
Lesotho	Africa	Lesotho National HIV and AIDS Strategic Plan	2	0												1		1																				1
Lesotho	Africa	Local Government Act of 1997	2	0												1		1																									1
Lesotho	Africa	Lesotho Vision 2020	3	0												1		1																				1
Lesotho	Africa	National Poverty Reduction Strategic Plan	3	0												1		1																				1
Lesotho	Africa	national HIV counseling and testing policy	7	1	Revise		1							1																	1							1
Lesotho	Africa	male circumcision policy	7	1	Finalize	1			Yes	FY10, FY11, FY12	1			1																			1					1
Lesotho	Africa	national behavior change communication strategy	8	0												1																		1				1
Lesotho	Africa	standard guidelines for traning for community based workers	8	1	Develop	1								1							1																		1
Lesotho	Africa	National Strategic Plan for OVC	8	1	Finalize	1								1														1										1
Lesotho	Africa	TB/HIV policy	9	1	Finalize	1			Yes	FY10, FY11, FY12	0			1																					1			1
Lesotho	Africa	bill for free primary education	9	1	Enact	1										1		1												1													1
Lesotho	Africa	National Policy on Orphans and Vulnerable Children, 2006	9	1	Implement			1	Yes	FY10, FY11, FY12	1					1												1															1
Lesotho	Africa	MOLCG policy on registration of OVC, 2004	9	1	Implement			1								1												1															1
Lesotho	Africa	Child Protection and Welfare Bill, 2004	9	1	Enactment	1										1														1													1
Lesotho	Africa	HIV/AIDS workplace policy	9	1	Finalize and implement	1								1									1																				1
Lesotho	Africa	Domestic Violence and Sexual Office Act, 2003	9	1	Implement			1								1				1																							1
Lesotho	Africa	ART and pre-ART treatment guidelines	10	1	Implement and revise		1							1																						1		1
Lesotho	Africa	Retention policy	10	1	Develop and implement	1			Yes	FY10, FY11, FY12	1			1							1																		1
Lesotho	Africa	Medicines Control Bill	11	1	Finalize	1			Yes	FY10, FY11, FY12	0				1											1															1
Lesotho	Africa	policy to capture direct donor funding to health and social welfare sector	11	1	Develop	1								1										1																			1
Lesotho	Africa	Lesotho National Health Financing Policy	11	1	Finalize	1								1				1																								1
Lesotho	Africa	HTC Strategy	15	1	Finalize	1								1																	1							1
Lesotho	Africa	Roadmap for HTC	15	1	Develop	1								1																	1							1
Lesotho	Africa	retention policy		1	Approve	1			?	?	?			1							1																		1
Lesotho	Africa	Roadmap for Maternal Mortality and HIV and AIDS	15	1	Finalize	1								1				1																				1
Lesotho	Africa	MC policy for newborns	16	1	Develop	1								1																			1					1
Lesotho	Africa	condom distribution strategy	16	1	Strengthen		1							1													1											1
Lesotho	Africa	Reproductive Health Commodity Strategic Plan	16	1	Develop	1								1													1											1
Lesotho	Africa	home-based care guidelines	16	1	Review and approve	1								1																						1			1
Lesotho	Africa	task-shiftingpolicy	20	1	Develop and adopt	1								1							1																		1
Lesotho	Africa	HR development policy	20	1	Develop and adopt	1								1							1																		1
Lesotho	Africa	Guidelines based on BCC strategy		1	Develop	1			0					1				?	?	?	?	?	?	?	?	?	?	?	?	?	?	?	?	?	?	?	?
Lesotho	Africa	HR posting policy	20	1	Develop and adopt	1								1							1																		1
Lesotho	Africa	laboratory implementation plan	21	1	Develop	1			Yes	FY12	0			1								1																1
Kenya	Africa	Kenya National AIDS Strategic Plan III (KNASP III)	2	0												1		1																				1
Kenya	Africa	Kenya Vistion 2030	2	0												1		1																				1
Kenya	Africa	National RH/HIV Integreation Strategy	5	1	Implementation			1								1		1																				1
Kenya	Africa	National Prevention with Positives Strategy	6	0												1															1							1
Kenya	Africa	National Voluntary Adult Medical Male Circiumcision Strategy	6	1	Develop and operationalize	1			Yes	FY11 & FY 12	1			1																			1					1
Kenya	Africa	policies and guidelines for/with MARPs in health settings	7	1	Disseminate			1	Yes	FY12	1					1													1									1
Kenya	Africa	clinic-community-clinic referral protocols	7	1	Promulgate and disseminate			1						1																						1
Kenya	Africa	Policies and guidelines for improved referral systems for better health outcomes		1	Develop	1			0					1										1														1
Kenya	Africa	Community Health Strategy	7	0					Yes	FY12	0			1																							1
Kenya	Africa	policies and guidelines on increased TB screening detection and treatment	8	1	Develop and implement	1								1																					1			1
Kenya	Africa	national QA policies and standards	9	0										1																						1							1
Kenya	Africa	national guidelines for HCT qualitassurance	10	1	Define amd implement	1			Yes	FY12	1			1																	1							1
Kenya	Africa	Constituency Development Fund (CDF) Act	13	0										1														1										1
Kenya	Africa	standards of employment for equitable treatment, distribution and retention of all cadres of health workers	15	1	Develop and implement	1								1							1
Swaziland	Africa	2006 Multi-Sectoral HIV and AIDS Policy	2	0												1		1																				1
Swaziland	Africa	National Strategic Framework on HIV and AIDS	2	0												1		1																				1
Swaziland	Africa	Health Sector Strategic Plan	2	0												1		1																				1
Swaziland	Africa	National Policy on Decentralization	4	0												1		1																									1
Swaziland	Africa	National Development Strategy	6	0												1		1																									1
Swaziland	Africa	Poverty Reduction Strategy	6	0												1																											1
Swaziland	Africa	policies for task shifting	7	1	Approve and adopt	1								1							1																1	1
Swaziland	Africa	Community-based care	7	1	Approve and adopt	1								1							1																		1
Swaziland	Africa	national social and behavior change communication strategy for HIV prevention	7	1	Coordinate implementation			1	Yes	FY10 & FY11	1					1																		1				1
Swaziland	Africa	male circumcision policy and communication strategy	8	1	Adopt	1			Yes	FY10 & FY11	1					1																	1					1
Swaziland	Africa	Children's Bill	8	1	Support roll-out			1	Yes	FY11 and FY12	0					1												1															1
Dominican Republic	Caribbean	Dominican Naional Strategic Plan for the Prevention and Control of STIs HIV and AIDS	2	0	.				0	.						1		1																				1
Dominican Republic	Caribbean	Health Sector Development Plan	2	0	.				0	.						1		1																				1
Dominican Republic	Caribbean	National Development Strategy	2	0	.				0	.						1		1																				1
Dominican Republic	Caribbean	National AIDS Law	13	1	review, revise, enforce		1		1	2012	1					1		1																									1
Dominican Republic	Caribbean	Ten Year Health Sector Development Plan	13	0	.				0	.						1		1																				1
Dominican Republic	Caribbean	Affective Sexual Education Program	18	0	.				0	.						1		1																									1
Ghana	Africa	National HIV/AIDS Strategic Framework (NSF II 2006-10)	5	0	.				0	.						1		1																				1
Ghana	Africa	NSF III	5	1	being developed	1			0	.				1				1																				1
Ghana	Africa	National Health Insurance Act (2003)	6	0	.				0	.						1		1																				1
Ghana	Africa	National Poverty Reduction Strategy	7	0	.				0	.						1
Ghana	Africa	National Standards for PLHIV Support Groups (Prevention with positives program)	9	1	set national standards	1			0	.				1																							1	1
Ghana	Africa	National Action Plan	10	1	implementing			1	0	.						1												1										1
Ghana	Africa	National policy guidelines on orphans and children made vulnerable by HIV	10	0																								1										1
Ghana	Africa	Policies and guidelines on MARPs	9	1	Develop and institutionalize	1			0	.				1															1									1
Ghana	Africa	AIDS account within national budget		1	Create		1		0					1				1																								1
Ghana	Africa	PMTCT policy for Community-Based Health Planning System level		1	Develop	1			0					1																		1						1
Ghana	Africa	National Health Insurance Scheme Strategy	10	0	.				0	.						1		1																								1
Ghana	Africa	National Strategic Laboratory Plan	12	1	Develop and institutionalize	1			0	.				1								1																1
Ghana	Africa	Stigma and Discrimination Policies	13	1	develop	1			0	.		1							1																								1
Malawi	Africa	Malawi Growth and Development Strategy (MGDS)	1	0	.				0	.						1		1																									1
Malawi	Africa	2003 Malawi HIV/AIDS policy	1	1	under review		1		0	.						1		1																				1
Malawi	Africa	National Action Framework	1	0	.				0	.						1		1																									1
Malawi	Africa	Male Cicumcision Guidelines/Policy	5 (10)	1	develop	1			1	2010, 2011, 2012	1	1																					1					1
Malawi	Africa	HTC guideline 2.61	6	1	implement and revise		1		0	.						1															1							1
Malawi	Africa	National Plan for CD4 and infant diagnosis and tx (5-Year Laboratory Strategy)	6 (11, 14)	1	develop and distribute	1			0	.				1																1								1
Malawi	Africa	National Community home-based care policy	6 (11)	1	revise, formalize, develop	1			0	.				1																						1		1
Malawi	Africa	National OVC plan of action (NPA)	7 (12)	1	revise and implement		1		0	.						1												1															1
Malawi	Africa	Child Protection and Justice Bill	7	1	advocate for passage			1	1	2010, 2011					1															1													1
Malawi	Africa	Establish a national government leadership/new national lab strategy	8	1	develop	1			0	.				1								1																					1
Malawi	Africa	HR Strategic Plan	10 (14)	1	implement updated			1	1	2010, 2011, 2012	0					1					1																		1
Malawi	Africa	Blood Safety Guidelines	10	1	review		1		0	.		1										1																			1
Malawi	Africa	Quality assurance strategy		1	implement			1	0							1																				1		1
Malawi	Africa	Human Capacity Development Plan	13	1	implement			1	0	.				1				1																									1
Mozambique	Africa	The Ministry of Women and Social Welfare's Human Resource Plan (MMAS)	6 (11, 20)	1	finalize and implement			1	0	.						1					1																		1
Mozambique	Africa	National male circumcision policy	8 (15)	1	develop	1			1	2012	1			1																			1					1
Mozambique	Africa	PMTCT targets in NSP	8 (14)	1	review and increase		1		0	.				1																		1								1
Mozambique	Africa	National blood policy	8 (16)	1	develop and implement	1			1	2012	0			1																				1							1
Mozambique	Africa	National standard tools (forms and databases for monitoring programs)	9	0	.				0	.				1											1															1
Mozambique	Africa	Retention strategy	10 (21)	1	implement			1	1	2012	0					1					1																		1
Mozambique	Africa	Pharmaceutical Logisitics Master Plan (PLMP)	10 (21)	1	finalize development	1			0	.				1													1														1
Mozambique	Africa	plan for decentralization and integration of HIV services	11 (23)	1	develop	1			0	.				1										1														1
Mozambique	Africa	Strategy for virological monitoring of ART patients	11 (26)	1	develop and scale up testing	1			0	.				1								1																1
Mozambique	Africa	policy for provision of nutritional support for PLHIV	12 (28)	1	review and integrate		1		0	.				1				1																				1
Mozambique	Africa	National Accelerated HIV Infection Prevention Strategy	13 (18)	1	implement and dissemninate			1	0	.						1																		1				1
Mozambique	Africa	Minimum standard guidelines for integration of CT	15	1	develop	1			0	.				1																	1							1
Mozambique	Africa	National Plan for Health and Human Resources Development	20	1	develop	1			0	.											1																		1
Mozambique	Africa	Information System Policy	20	1	develop and install	1			0	.				1											1															1
Mozambique	Africa	Commodity and security strategy	21	1	finalize and implement	1			1	2012	1					1											1															1
Mozambique	Africa	National Surveillance Strategy	22	1	develop	1			0	.				1											1															1
Mozambique	Africa	National Policy on cotrimoxazole Prophylaxis and TB control plan	24	1	develop and roll out	1			0	.				1																					1			1
Mozambique	Africa	ART Criteria for early inititation	25	1	revise and develop tools		1		0	.				1																						1		1
Mozambique	Africa	National Laboratory Strategic Plan	26	1	lead implementation			1	0	.						1						1																1
Mozambique	Africa	National Laboratory Quality Assurance Operational Plan	26	1	lead implementation			1	1	2012	1					1						1																1
Mozambique	Africa	OVC National Plan of Action	30	1	develop and implement	1			0	.				1														1										1
Mozambique	Africa	Basic Social protection Strategy	30	1	implement			1	0	.						1			1																								1
Namibia	Africa	Namibia Vision 2030	2	0	.				0	.						1		1																				1
Namibia	Africa	National Development Plans (NDPs)	2	0	.				0	.						1		1																				1
Namibia	Africa	National Strategic Framework for HIV and AIDS (NSF)	2	0	.				0	.						1		1																				1
Namibia	Africa	Expanded provision of ART	12	0	.				0	.						1										1												1
Namibia	Africa	Poverty Reduction Strategy	13	0	.				0	.						1		1																								1
Namibia	Africa	National HIV/AIDS Policy (2007)	13	0	.				0	.						1		1																									1
Namibia	Africa	National OVC Policy	13	0	.				0	.						1												1										1
Namibia	Africa	National Plan of Action for OVC (2004)	13 (27)	1	review and implemenation		1		0	.						1												1										1
Namibia	Africa	the Education Sector Policy for OVC (2008)	13	0	.				0	.						1												1
Namibia	Africa	health communication strategy	20	1	implement			1	0	.						1																		1						1
Namibia	Africa	National Prevention Strategy	21	1	unclear				0	.				1																				1									1
Namibia	Africa	National Policy and Standard Operating procedures for male circumcision	22	1	establish, strengthen capacity, promote	1			0	.				1																			1					1
Namibia	Africa	National blood policy	23	1	enforce			1	0	.																								1									1
Namibia	Africa	National Policies on universal precautions, infection control and waste management	23	1	oversee implementation, enforce			1	0	.																										1							1
Namibia	Africa	Opportunistic Infection guidelines	25	1	develop and update guidelines	1			0	.																										1		1
Namibia	Africa	National TB/HIV Strategy and coordinating mechanism	24	1	develop	1			0	.				1																					1								1
Namibia	Africa	national standards for home based care (NSCHBC)	26	1	implement, integrate, strengthen capacity			1	0	.						1																				1		1
Namibia	Africa	Child care and protection bill	27 (28)	1	accelerate enactment and implementation, advocate for adoption			1	0	.						1														1													1
Namibia	Africa	Child justice bill	27	1	accelerate enactment and implementation			1	0	.						1														1													1
Namibia	Africa	National plan for strengthening household food security	28	1	develop	1			0	.			1					1
Namibia	Africa	Guidelines to promote the involvement of traditional healers and community members in STI referrals		1	Develop	1			0					1																						1
Namibia	Africa	Guidelines for client management changes in non-first line drugs		1	Update and disseminate		1		0					1																						1
Namibia	Africa	HRH framework	30	1	develop	1			0	.			1								1																		1
Tanzania	Africa	National Multi-sectoral Strategic Framework	4 (6)	0	.				0	.						1		1																				1
Tanzania	Africa	Health Sector Strategic Plan	4	0	.				0	.						1		1																				1
Tanzania	Africa	National HIV/AIDS Bill	7	1	passed into law			1	1	2011, 2012	1					1		1																				1
Tanzania	Africa	National Costed Plan of Action for Most Vulnerable Children	7	1	developed	1			1	2012	0					1												1										1
Tanzania	Africa	National Prevention Strategy		1	Finalize	1			0					1										1
Tanzania	Africa	Costed and funded QI frameworks	13	1	implement			1	0	.	.					1									1															1
Tanzania	Africa	National Multi-sectoral prevention strategy	15	1	develop and implement	1			1	2011	1		1										1																				1
Tanzania	Africa	Prioritized and costed NMSF	18	1	lead implementation			1	0	.	.							1																									1
Tanzania	Africa	PMO RALF-5 year Partnership Plan	20	1	implement			1	0	.	.					1								1														1
Tanzania	Africa	National Procurement Plan	21 (22)	1	regular review, update, adjust		1		1	2011, 2012	0			1													1														1
Tanzania	Africa	National Plan for preventive maintanence and the training of biomedical engineers	22	1	establish	1			1	2011, 2012	1		1					1																							1
Tanzania	Africa	Human Resources for Health Strategic Plans	23	1	implement			1	1	2011, 2012	1					1					1																		1
Ukraine	Eastern Europe	Operational Plan	2	0	.				0	.	.					1		1																									1
Ukraine	Eastern Europe	National AIDS program (NAP)	1	0	.				0	.	.					1		1																				1
Ukraine	Eastern Europe	HIV Prevention Services (9 core interventions for IDUs in WHO, UNODC, UNAIDS technical guide)	2 (3)	1	implement and scale -up			1	0	.	.					1													1									1
Carribean	Carribean	Carribean Regional Strategic Framework on HIV & AIDS	2	0	.				0	.	.					1		1																									1
Carribean	Carribean	National M&E Strategy	17	1	Support Implementation			1	0	.	.														1															1
Carribean	Carribean	Human Capacity Development Strategy	17 (22)	1	Develop, costing, and implement	1			0	.	.										1																		1
Carribean	Carribean	Gender-sensitive BCC and BCI Strategies	18	1	development and implementation	1			0	.	.									1																							1
Carribean	Carribean	regional guidelines for diagnosis and management of STIs	19	1	update		1		0	.	.			1																						1		1
Carribean	Carribean	Guidelines in biomedical prevention			Adaption and implementation		1		0					1																				1				1
Carribean	Carribean	Expand existing nat'l policies to allow for accreditation of non-medical personnel and the use of non-traditional sites for testing			Expand		1		0					1							1																		1
Carribean	Carribean	PITC (provider initiated testing and counseling) policies		1	implement			1	0							1															1							1
Carribean	Carribean	regional guidelines to standardize national referral systems for HIV prevention services	19	1	facilitate establishment	1			0	.	.			1																				1				1
Nigeria	Africa	National Strategic Framework for Control of HIV/AIDS 2010-2015 (NSF2)	3	0					0	.	.					1		1																				1
Nigeria	Africa	National Strategic Health Development Plan (NSHDP)	3	0					0	.	.					1		1																				1
Nigeria	Africa	National Partnership on Health: A Declaration on Mutual Accountability for Improved and Measurable Health Results in Nigeria	3	0					0	.	.					1		1																				1
Nigeria	Africa	State Strategic Health Development Plans (2010-2015)	5	0					0	.	.					1		1																				1
Nigeria	Africa	national guidelines for procurement of ARVs	7	0					0	.	.					1											1															1
Nigeria	Africa	Anti-discrimination legislation	7	1	adopt, implement, enforce	1			1					1					1																			1
Nigeria	Africa	Human Resources for Health HRH strategy/task shifting	7	1	lead development	1			1	2012	0			1							1																		1
Nigeria	Africa	Universal Access to prevention HCT/PMTCT policies/guidelines	9	1	lead development and implementation	1			1	2012	1			1																	1							1
Nigeria	Africa	Legal protections for widows and OVC	12	1	develop	1			1	2012	0	1																1										1
Nigeria	Africa	Task-shifting guidelines	12	1	lead development and implementation	1			0	.	.												1																1
Nigeria	Africa	National guidelines/policies of support services (lab)	12	1	support development	1			0	.	.			1								1																1
Nigeria	Africa	National guidelines/policies of support services (child protection services)	12	1	support development	1			0	.	.			1														1										1
Nigeria	Africa	HIV/Human Rights Policies	13	1	lead policy development and implementation	1			0	.	.			1						1																		1
Nigeria	Africa	National Health Financing Policy	16	0	.				0	.	.					1		1																								1
Central America	Americas	COMISCA Five-Year Regional Strategic Framework (2009-2013)	1 (10)	0	.				0	.	.					1		1																				1
Central America	Americas	National HIV/AIDS Strategic Plans (for all COMISCA countries)	9	0					0	.	.					1		1																				1
Central America	Americas	Regional Policy toward universal Access	10	1	promote			1	0	.	.			1												1												1
Central America	Americas	Stigma and discrimination policy	11 (15)	1	unclear (policy reform) support development and implementaiton	1			1	2011, 2012	1	1							1																			1
Central America	Americas	Gender based violence policy	11	1	unclear (policy reform)	1			0	.	.	1								1																		1
Central America	Americas	Data Sharing policy	11(19)	1	unclear (policy reform), develop	1			0	.	.			1											1															1
Central America	Americas	HIV/AIDS workplace policies	15	1	foster inititatives to design and implement	1			0	.	.	1							1																			1
Central America	Americas	HIV rapid testing policies	18	1	update and ensure compliance		1		0	.	.						1														1							1
Central America	Americas	Guidelines to implement counseling and testing programs/interventions targeting MARPs		1	Develop	1			0					1																	1							1
Central America	Americas	HR Plan		1	Implement			1	0							1					1																		1
Central America	Americas	Effective disposal of expired medication policy	18	1	establish policies	1			0	.	.			1																						1		1
DRC	Africa	GDRC Poverty Reduction Strategy Paper	2	0	.				0	.	.					1		1																				1
DRC	Africa	GDRC HIV/AIDS National Multi-sector Strategic Plan	4	0				1	0	.	.					1		1																				1
DRC	Africa	MOH condom distribution policy	12 (20)	1	implement				0	.	.					1																		1				1
DRC	Africa	HCT policy - enabling non medical personnel to test	12	1	draft	1			0	.	.			1																	1							1
DRC	Africa	PITC guidelines	12 (20)	1	approve, disseminate, and implement			1	0	.	.				1																1							1
DRC	Africa	Gender based Violence and anti-trafficking law	12	1	implement and enforce			1	0	.	.					1				1																		1
DRC	Africa	PMTCT protocol	12 (21)	1	assess, develop follow-up plan, implement		1		0	.	.					1																1						1
DRC	Africa	New Law protecting rights of people affected by HIV/AIDS	14	1	implement and enforce			1	0	.	.					1			1																			1
DRC	Africa	Adult care and treatment policies	14	1	revise		1		0	.	.					1																				1		1
DRC	Africa	New policy on early infant diagnosis for HIV exposed children	14	1	implements			1	0	.	.					1																1						1
DRC	Africa	MOH ARV interruption policy	14 (23)	1	develops and implements	1			0	.	.			1																						1		1
DRC	Africa	Child protection law	16	0					0	.	.					1														1								1
DRC	Africa	OVC National Action Plan	16	1	finalizing (developing)	1			0	.	.			1														1										1
DRC	Africa	5 year lab plan	17	1	develop	1			0	.	.			1								1																1
DRC	Africa	5 Year Quality Assurance plan	17	1	develop	1			0	.	.			1																						1		1
DRC	Africa	Pharmaceutical pricing policy	17 (24)	1	develop	1			0	.	.			1													1														1
DRC	Africa	Blood Safety Strategic Plan	21	1	develop and disseminate plan	1			0	.	.																							1									1
DRC	Africa	Home-based and pallative care policy/guidelines	22	1	develop	1			0	.	.			1																							1	1
DRC	Africa	national OVC policy		1	develop	1			0					1														1										1
DRC	Africa	Updated Human Resources development plan	24	1	develop and implement	1			0	.	.										1																		1
DRC	Africa	NMSP M&E Plan	24	1	develop	1			0	.	.														1															1

## Sheet: Policy Reforms in PFs
General Information				Narrative of Action Required		Develop New Policy, Revise Existing Policy, or Implement Existing Policy?		PEPFAR Program Area
Country	Region	Policy Name	PF Page Number		Develop New Policy	Revise Existing Policy	Implement Existing Policy	Other	S&D (Stigma & Discrim.)	Gender	HRH	Laboratory	Multisectoral linkages	Organization of services	Strategic information	Access to drugs	PSM (procurement and supply chain mngmt)	OVC	MARPs	Children (not OVC)	HTC (testing and counseling)	PMTCT	Male Circumcision	Other Prevention	TB/HIV	Clinical services	Community-based
Totals					142	41	62	33	8	7	32	13	7	7	14	4	11	14	3	7	17	8	11	21	8	26	4
Zambia	Africa	Decentralization Policy and Implementation Plan	21	Implementation			1							1
Zambia	Africa	Civil servant compensation policies	31	Review		1					1
Zambia	Africa	Gender Based Violence Bill	31	Introduction and passage	1					1
Zambia	Africa	National Child Act	31	Finalization and passage	1															1
Zambia	Africa	Alcohol Policy	31	Development, introduction and passage	1			1
Zambia	Africa	National HIV and AIDS Policy	31	Review		1		1
Zambia	Africa	National Health Policy	31	Review and update		1		1
Zambia	Africa	National Health Service Act	31	Review and update		1		1
Zambia	Africa	Human Resources for Health strategic plan	31	Review and update		1					1
Zambia	Africa	Community Health Worker Policy	31	Review and update		1					1
Zambia	Africa	national guidelines on PMTCT	32	Support revision, roll-out and implementation (USG)		1																1
Zambia	Africa	Health Workforce Strategy	35	Modification and roll-out (USG)		1					1
Haiti	Carribean	Human resources policy	5	Develop	1						1
Haiti	Carribean	national health financing plan	9	Develop	1			1
Haiti	Carribean	policy tracking protocols	9	Implementation			1	1
Haiti	Carribean	Minimum standard of services	12	Enforce			1																			1
Haiti	Carribean	Law to protect HIV positive individuals against stigma and discrimination	12	Enforce			1		1
Haiti	Carribean	Guidelines defining the architecture of the health information systems	13	Update and disseminate		1									1
Haiti	Carribean	Guidelines regarding drug and commodities procurement and distribution system	13	Update		1											1
Haiti	Carribean	Warehouse operation procedures	13	Update		1											1
Haiti	Carribean	Guidelines for introduction of new vaccines	19	Unclear												1
Haiti	Carribean	Guidelines for drug management system	20	Update		1										1
Vietnam	Asia	national strategy for health management information systems	4	Develop	1										1
Rwanda	Africa	ART guidelines for adults and adolescents	10	Implement			1																			1
Rwanda	Africa	ART guideliens for children	10	Implement			1																			1
Rwanda	Africa	cotrimoxazole prophylaxis guidelines	10	Implement			1																		1
Rwanda	Africa	isoniazid preventive therapy guidelines	10	Implement			1																		1
Rwanda	Africa	task shifting for ART policy	10	Implement			1				1
Rwanda	Africa	opioid pain management policy	10	Implement			1																			1
Rwanda	Africa	community health worker policy	10	Implement			1				1
Rwanda	Africa	retention and adherence promotion policy	10	Implement			1																			1
Rwanda	Africa	facility-community linkage policy	10	Implement			1						1
Rwanda	Africa	STI screening and treatment policy	25	Implement			1														1
Rwanda	Africa	rational blood use policy	27	Establish	1																					1
Rwanda	Africa	guidelines for hemovigilance	27	Establish	1																					1
Rwanda	Africa	policy for Hepatits B vaccine for all health care workers	27	Establish	1						1
Rwanda	Africa	data sharing policy	31	Develop and apply	1										1
Rwanda	Africa	health research policy	33	Develop and implement	1			1
Rwanda	Africa	MOH financial policy	40	Develop and approve	1			1
Rwanda	Africa	Male circumcision guidelines	24	Development	1																		1
Rwanda	Africa	OVC minimum package of services guidelines	30	Develop	1													1
Rwanda	Africa	Youth behavior change communication strategic plan	22	Develop	1															1
Rwanda	Africa	National plan for the promotion of data use in decision making	33	Develop and implement	1										1
Rwanda	Africa	Mutuelles strategic plan	39	Complete	1			1
Rwanda	Africa	procurement policies, plans and procedures for district and central level	43	Finalization	1												1
Rwanda	Africa	quality improvement strategy	45	Develop and implement	1																					1
Ethiopia	Africa	National Condom Strategy	8	Develop	1																			1
Ethiopia	Africa	Policy on task-shifting	8	Ratification and broadening		1					1
Ethiopia	Africa	Social welfare policy	8	Revise		1		1
Ethiopia	Africa	OVC minimum standards	21	Support implementation (USG)			1											1
Ethiopia	Africa	Master Plan Strategfy for Strategic Information and Surveillance	24	Implement			1								1
Ethiopia	Africa	Legal framework for community health insurance and social insurance	24	Ratify	1			1
Ethiopia	Africa	National/regional laboratory maintenance plan	25	Develop and implement	1							1
Ethiopia	Africa	national logistic master plan	26	Implementation			1										1
Ethiopia	Africa	Pharmaceutical logistic management plan	26	Implementation			1										1
Ethiopia	Africa	LMIS handover plan	26	Development	1										1
Ethiopia	Africa	Public-private partnership guidelines	28	Implement			1						1
Ethiopia	Africa	Guidelines on standardization of public-private partnership	28	Unclear	0	0	0						1
Ethiopia	Africa	Guidelines on standardization of private sector services	28	Develop	1								1
Ethiopia	Africa	Adoption of new global WHO guidelines on PMTCT		Adopt	1																	1
Ethiopia	Africa	Adopt new guildines on increasing access to ART after considering costing implications and feasibility		Adopt	1																					1
Ethiopia	Africa	Develop guidelines and SOPs for service linkages and referral systems		Develop	1									1
Ethiopia	Africa	Update guidelines and training manuals for comprehensive care and treatment (including TB services)		Update		1																				1
Ethiopia	Africa	Implementation plan for the HRH Strategy	22	Develop	1
Angola	Africa	task-shifting policy	12	Policy reform	0	0	0				1
Angola	Africa	provider initiated testing and counseling policy reform	12	Policy reform	0	0	0														1
Angola	Africa	privacy and confidentiality policy reform	12	Policy reform	0	0	0	1
Angola	Africa	stigma and discrimination policy reform	12	Policy reform	0	0	0		1
Angola	Africa	professional ethics policy reform	12	Policy reform	0	0	0				1
Angola	Africa	gender inequities policy reform	12	Policy reform	0	0	0			1
Angola	Africa	guidelines for school-based sexual education	14	Review and update		1																		1
Angola	Africa	male circumcision policy	15	Assess policy formulation	1																		1
Angola	Africa	lay counseling policy	16	Design	1																1
Angola	Africa	5-year laboratory strategy	18	Develop	1							1
Angola	Africa	HIV/AIDS National Strategic Plan	19	Update		1		1
Angola	Africa	provincial strategic and operational plans based on NSP	19	Elaborate		1		1
Angola	Africa	national comprehensive sexual education policy	20	Develop	1																			1
Angola	Africa	national social and behavior change communication strategy for HIV prevention	21	Implement			1																	1
Angola	Africa	prevention strategy	22	Adoption and implementation (UNESCO)	1																			1
Angola	Africa	policy for HIV testing in TB patients	23	Establish	1																				1
Angola	Africa	Laboratory regulatory standards		Support implementation	1							1
Angola	Africa	policy for TB testing in HIV patients	23	Establish	1																				1
Botswana	Africa	Prevention Plan (including male circumcision strategy)	12	Develop	1																			1
Botswana	Africa	male circumcision policy	17	Revision and update		1																	1
Botswana	Africa	male circumcision guidelines	17	Revision and update		1																	1
Botswana	Africa	HIV testing and counseling policy	17	Development	1																1
Botswana	Africa	HIV testing and counseling guidelines	17	Development	1																1
Botswana	Africa	PMTCT policy	19	Development	1																	1
Botswana	Africa	PMTCT guidelines	19	Development	1																	1
Botswana	Africa	national blood transfusion policy	19	Finalize and implement	1																			1
Botswana	Africa	blood transfusion guidelines	19	Development	1																			1
Botswana	Africa	National Infection Prevention & Control Policy	20	Develop and implement	1																			1
Botswana	Africa	National Infection Prevention & Control Guidelines	20	Develop and implement	1																			1
Botswana	Africa	HRH (Human Resources for Health) Plan	22	Implement			1				1
Botswana	Africa	Retention Plan	22	Implement			1				1
Botswana	Africa	10-Year Essential Health Service Plan	23	Implement and roll-out			1	1
Botswana	Africa	guidelines for partner engagement in HIV/AIDS	23	Develop	1			1
Botswana	Africa	National Community Mobilization Strategy	24	Develop and implement	1																						1
Botswana	Africa	National Strategy for NGO Capacity Building	24	Complete and implement	1			1
Botswana	Africa	preventive maintenance plan of facilities and equipment	24	Develop and implement	1							1
Botswana	Africa	Health Financing Strategy	25	Complete and implement	1			1
Botswana	Africa	M&E (Monitoring and Evaluation) Plan	26	Develop	1										1
Botswana	Africa	HIMS Strategic Plan	26	Develop	1										1
Botswana	Africa	palliative care policy	31	Formulate	1			1
Lesotho	Africa	national HIV counseling and testing policy	7	Revise		1															1
Lesotho	Africa	male circumcision policy	7	Finalize	1																		1
Lesotho	Africa	standard guidelines for traning for community based workers	8	Develop	1						1
Lesotho	Africa	National Strategic Plan for OVC	8	Finalize	1													1
Lesotho	Africa	TB/HIV policy	9	Finalize	1																				1
Lesotho	Africa	bill for free primary education	9	Enact	1			1
Lesotho	Africa	National Policy on Orphans and Vulnerable Children, 2006	9	Implement			1											1
Lesotho	Africa	MOLCG policy on registration of OVC, 2004	9	Implement			1											1
Lesotho	Africa	Child Protection and Welfare Bill, 2004	9	Enactment	1															1
Lesotho	Africa	HIV/AIDS workplace policy	9	Finalize and implement	1								1
Lesotho	Africa	Domestic Violence and Sexual Office Act, 2003	9	Implement			1			1
Lesotho	Africa	ART and pre-ART treatment guidelines	10	Implement and revise		1																				1
Lesotho	Africa	Retention policy	10	Develop and implement	1						1
Lesotho	Africa	Medicines Control Bill	11	Finalize	1											1
Lesotho	Africa	policy to capture direct donor funding to health and social welfare sector	11	Develop	1									1
Lesotho	Africa	Lesotho National Health Financing Policy	11	Finalize	1			1
Lesotho	Africa	HTC Strategy	15	Finalize	1																1
Lesotho	Africa	Roadmap for HTC	15	Develop	1																1
Lesotho	Africa	Roadmap for Maternal Mortality and HIV and AIDS	15	Finalize	1			1
Lesotho	Africa	MC policy for newborns	16	Develop	1																		1
Lesotho	Africa	condom distribution strategy	16	Strengthen		1											1
Lesotho	Africa	Reproductive Health Commodity Strategic Plan	16	Develop	1												1
Lesotho	Africa	home-based care guidelines	16	Review and approve	1																					1
Lesotho	Africa	task-shiftingpolicy	20	Develop and adopt	1						1
Lesotho	Africa	HR development policy	20	Develop and adopt	1						1
Lesotho	Africa	Guidelines based on BCC strategy		Develop	1																			1
Lesotho	Africa	HR posting policy	20	Develop and adopt	1						1
Lesotho	Africa	laboratory implementation plan	21	Develop	1							1
Kenya	Africa	National RH/HIV Integreation Strategy	5	Implementation			1	1
Kenya	Africa	National Voluntary Adult Medical Male Circiumcision Strategy	6	Develop and operationalize	1																		1
Kenya	Africa	policies and guidelines for/with MARPs in health settings	7	Disseminate			1												1
Kenya	Africa	clinic-community-clinic referral protocols	7	Promulgate and disseminate			1																			1
Kenya	Africa	policies and guidelines on increased TB screening detection and treatment	8	Develop and implement	1																				1
Kenya	Africa	Policies and guidelines for improved referral systems for better health outcomes		Develop	1									1
Kenya	Africa	national guidelines for HCT qualitassurance	10	Define amd implement	1																1
Kenya	Africa	standards of employment for equitable treatment, distribution and retention of all cadres of health workers	15	Develop and implement	1						1
Swaziland	Africa	policies for task shifting	7	Approve and adopt	1						1																1
Swaziland	Africa	Community-based care	7	Approve and adopt	1						1
Swaziland	Africa	national social and behavior change communication strategy for HIV prevention	7	Coordinate implementation			1																	1
Swaziland	Africa	male circumcision policy and communication strategy	8	Adopt	1																		1
Swaziland	Africa	Children's Bill	8	Support roll-out			1											1
Dominican Republic	Caribbean	National AIDS Law	13	review, revise, enforce		1		1
Ghana	Africa	NSF III	5	being developed	1			1
Ghana	Africa	National Standards for PLHIV Support Groups (Prevention with positives program)	9	set national standards	1																						1
Ghana	Africa	Policies and guidelines on MARPs	9	Develop and institutionalize	1														1
Ghana	Africa	National Action Plan	10	implementing			1											1
Ghana	Africa	AIDS account within national budget		Create		1		1
Ghana	Africa	PMTCT policy for Community-Based Health Planning System level		Develop	1																	1
Ghana	Africa	National Strategic Laboratory Plan	12	Develop and institutionalize	1							1
Ghana	Africa	Stigma and Discrimination Policies	13	develop	1				1
Malawi	Africa	2003 Malawi HIV/AIDS policy	1	under review		1		1
Malawi	Africa	Male Cicumcision Guidelines/Policy	5 (10)	develop	1																		1
Malawi	Africa	HTC guideline 2.61	6	implement and revise		1															1
Malawi	Africa	National Plan for CD4 and infant diagnosis and tx (5-Year Laboratory Strategy)	6 (11, 14)	develop and distribute	1															1
Malawi	Africa	National Community home-based care policy	6 (11)	revise, formalize, develop	1																					1
Malawi	Africa	National OVC plan of action (NPA)	7 (12)	revise and implement		1												1
Malawi	Africa	Child Protection and Justice Bill	7	advocate for passage			1													1
Malawi	Africa	Establish a national government leadership/new national lab strategy	8	develop	1							1
Malawi	Africa	HR Strategic Plan	10 (14)	implement updated			1				1
Malawi	Africa	Blood Safety Guidelines	10	review		1						1
Malawi	Africa	Human Capacity Development Plan	13	implement			1	1
Malawi	Africa	Quality assurance strategy		implement			1																			1
Mozambique	Africa	The Ministry of Women and Social Welfare's Human Resource Plan (MMAS)	6 (11, 20)	finalize and implement			1				1
Mozambique	Africa	National male circumcision policy	8 (15)	develop	1																		1
Mozambique	Africa	PMTCT targets in NSP	8 (14)	review and increase		1																1
Mozambique	Africa	National blood policy	8 (16)	develop and implement	1																			1
Mozambique	Africa	Retention strategy	10 (21)	implement			1				1
Mozambique	Africa	Pharmaceutical Logisitics Master Plan (PLMP)	10 (21)	finalize development	1												1
Mozambique	Africa	plan for decentralization and integration of HIV services	11 (23)	develop	1									1
Mozambique	Africa	Strategy for virological monitoring of ART patients	11 (26)	develop and scale up testing	1							1
Mozambique	Africa	policy for provision of nutritional support for PLHIV	12 (28)	review and integrate		1		1
Mozambique	Africa	National Accelerated HIV Infection Prevention Strategy	13 (18)	implement and dissemninate			1																	1
Mozambique	Africa	Minimum standard guidelines for integration of CT	15	develop	1																1
Mozambique	Africa	National Plan for Health and Human Resources Development	20	develop	1						1
Mozambique	Africa	Information System Policy	20	develop and install	1										1
Mozambique	Africa	Commodity and security strategy	21	finalize and implement	1												1
Mozambique	Africa	National Surveillance Strategy	22	develop	1										1
Mozambique	Africa	National Policy on cotrimoxazole Prophylaxis and TB control plan	24	develop and roll out	1																				1
Mozambique	Africa	ART Criteria for early inititation	25	revise and develop tools		1																				1
Mozambique	Africa	National Laboratory Strategic Plan	26	lead implementation			1					1
Mozambique	Africa	National Laboratory Quality Assurance Operational Plan	26	lead implementation			1					1
Mozambique	Africa	OVC National Plan of Action	30	develop and implement	1													1
Mozambique	Africa	Basic Social protection Strategy	30	implement			1		1
Namibia	Africa	National Plan of Action for OVC (2004)	13 (27)	review and implemenation		1												1
Namibia	Africa	health communication strategy	20	implement			1																	1
Namibia	Africa	National Prevention Strategy	21	unclear																				1
Namibia	Africa	National Policy and Standard Operating procedures for male circumcision	22	establish, strengthen capacity, promote	1																		1
Namibia	Africa	National blood policy	23	enforce			1																	1
Namibia	Africa	National Policies on universal precautions, infection control and waste management	23	oversee implementation, enforce			1																			1
Namibia	Africa	Opportunistic Infection guidelines	25	develop and update guidelines	1																					1
Namibia	Africa	National TB/HIV Strategy and coordinating mechanism	24	develop	1																				1
Namibia	Africa	national standards for home based care (NSCHBC)	26	implement, integrate, strengthen capacity			1																			1
Namibia	Africa	Child care and protection bill	27 (28)	accelerate enactment and implementation, advocate for adoption			1													1
Namibia	Africa	Child justice bill	27	accelerate enactment and implementation			1													1
Namibia	Africa	National plan for strengthening household food security	28	develop	1			1
Namibia	Africa	Guidelines to promote the involvement of traditional healers and community members in STI referrals		Develop	1																					1
Namibia	Africa	Guidelines for client management changes in non-first line drugs		Update and disseminate		1																				1
Namibia	Africa	HRH framework	30	develop	1						1
Tanzania	Africa	National HIV/AIDS Bill	7	passed into law			1	1
Tanzania	Africa	National Prevention Strategy		Finalize	1									1
Tanzania	Africa	Costed and funded QI frameworks	13	implement			1								1
Tanzania	Africa	National Multi-sectoral prevention strategy	15	develop and implement	1								1
Tanzania	Africa	Prioritized and costed NMSF	18	lead implementation			1	1
Tanzania	Africa	PMO RALF-5 year Partnership Plan	20	implement			1							1
Tanzania	Africa	National Procurement Plan	21 (22)	regular review, update, adjust		1											1
Tanzania	Africa	National Plan for preventive maintanence and the training of biomedical engineers	22	establish	1			1
Tanzania	Africa	Human Resources for Health Strategic Plans	23	implement			1				1
Ukraine	Eastern Europe	HIV Prevention Services (9 core interventions for IDUs in WHO, UNODC, UNAIDS technical guide)	2 (3)	implement and scale -up			1												1
Carribean	Carribean	National M&E Strategy	17	Support Implementation			1								1
Carribean	Carribean	Human Capacity Development Strategy	17 (22)	Develop, costing, and implement	1						1
Carribean	Carribean	Gender-sensitive BCC and BCI Strategies	18	development and implementation	1					1
Carribean	Carribean	regional guidelines for diagnosis and management of STIs	19	update		1																				1
Carribean	Carribean	Guidelines in biomedical prevention		Adaption and implementation		1																		1
Carribean	Carribean	Expand existing nat'l policies to allow for accreditation of non-medical personnel and the use of non-traditional sites for testing		Expand		1					1
Carribean	Carribean	PITC (provider initiated testing and counseling) policies		implement			1														1
Carribean	Carribean	regional guidelines to standardize national referral systems for HIV prevention services	19	facilitate establishment	1																			1
Nigeria	Africa	Anti-discrimination legislation	7	adopt, implement, enforce	1				1
Nigeria	Africa	Human Resources for Health HRH strategy/task shifting	7	lead development	1						1
Nigeria	Africa	Universal Access to prevention HCT/PMTCT policies/guidelines	9	lead development and implementation	1																1
Nigeria	Africa	Legal protections for widows and OVC	12	develop	1													1
Nigeria	Africa	Task-shifting guidelines	12	lead development and implementation	1								1
Nigeria	Africa	National guidelines/policies of support services (lab)	12	support development	1							1
Nigeria	Africa	National guidelines/policies of support services (child protection services)	12	support development	1													1
Nigeria	Africa	HIV/Human Rights Policies	13	lead policy development and implementation	1					1
Central America	Americas	Regional Policy toward universal Access	10	promote			1									1
Central America	Americas	Stigma and discrimination policy	11 (15)	unclear (policy reform) support development and implementaiton	1				1
Central America	Americas	Gender based violence policy	11	unclear (policy reform)	1					1
Central America	Americas	Data Sharing policy	11(19)	unclear (policy reform), develop	1										1
Central America	Americas	HIV/AIDS workplace policies	15	foster inititatives to design and implement	1				1
Central America	Americas	HIV rapid testing policies	18	update and ensure compliance		1															1
Central America	Americas	Guidelines to implement counseling and testing programs/interventions targeting MARPs		Develop	1																1
Central America	Americas	HR Plan		Implement			1				1
Central America	Americas	Effective disposal of expired medication policy	18	establish policies	1																					1
DRC	Africa	MOH condom distribution policy	12 (20)	implement																				1
DRC	Africa	HCT policy - enabling non medical personnel to test	12	draft	1																1
DRC	Africa	PITC guidelines	12 (20)	approve, disseminate, and implement			1														1
DRC	Africa	Gender based Violence and anti-trafficking law	12	implement and enforce			1			1
DRC	Africa	PMTCT protocol	12 (21)	assess, develop follow-up plan, implement		1																1
DRC	Africa	New Law protecting rights of people affected by HIV/AIDS	14	implement and enforce			1		1
DRC	Africa	Adult care and treatment policies	14	revise		1																				1
DRC	Africa	New policy on early infant diagnosis for HIV exposed children	14	implements			1															1
DRC	Africa	MOH ARV interruption policy	14 (23)	develops and implements	1																					1
DRC	Africa	OVC National Action Plan	16	finalizing (developing)	1													1
DRC	Africa	5 year lab plan	17	develop	1							1
DRC	Africa	5 Year Quality Assurance plan	17	develop	1																					1
DRC	Africa	Pharmaceutical pricing policy	17 (24)	develop	1												1
DRC	Africa	Blood Safety Strategic Plan	21	develop and disseminate plan	1																			1
DRC	Africa	Home-based and pallative care policy/guidelines	22	develop	1																						1
DRC	Africa	national OVC policy		develop	1													1
DRC	Africa	Updated Human Resources development plan	24	develop and implement	1						1
DRC	Africa	NMSP M&E Plan	24	develop	1										1
